# Supplementary material for: Starr: Simple Tiling ARRay analysis of Affymetrix ChIP-chip data
Source: BMC Bioinformatics. 2010 Apr 17;11:194. doi: 10.1186/1471-2105-11-194 (PMC2868012; doi:10.1186/1471-2105-11-194)
Supplement: Additional file 1 — R script of high level analysis. The R script that generates the plots of this paper is contained in the supplements. The data files that are needed to run the script can be downloaded either from public databases (Array Express/NCBI-GEO), or they can be obtained from http://www.lmb.uni-muenchen.de/tresch/starr.html. [file 1471-2105-11-194-S1.R]

library("Starr")

## Reading data:
## cel and bpmap files from the original publication are used

bpmap <- readBpmap("Sc03b_MR_saccer1.new.bpmap")

cel_files <- c("Rpb3_1.CEL", "Rpb3_2.CEL", "BY4741_2007037.CEL", "BY4741-M2_2007134.CEL")
type <- c("IP", "IP", "CONTROL", "CONTROL")
exp_names <- c("IP1_rpb3", "IP2_rpb3", "IP1_wt", "IP2_wt")
E_MEXP_1676 <- readCelFile(bpmap, cel_files, exp_names, type, experimentData=NULL, featureData=T, log.it=T)
ips <- E_MEXP_1676$type == "IP"
controls <- E_MEXP_1676$type == "CONTROL"


## Sequence-dependent hybridization bias of raw intensities

plotGCbias(exprs(E_MEXP_1676)[,1], featureData(E_MEXP_1676)$seq, main="")
plotPosBias(exprs(E_MEXP_1676)[,1], featureData(E_MEXP_1676)$seq)


## Using rMAT for normalization
## Convert expressionSet to tilingSet and apply rMAT

library(rMAT)
expressionSet2TilingSet <- function(eSet) {
	featureChromosome <- as.vector(featureData(eSet)$chr)
	featurePosition <- featureData(eSet)$pos
	featureCopyNumber <- as.integer(rep(1, length=length(featurePosition)))
	exprs <- exprs(eSet)
	featureSequence <- featureData(eSet)$seq
	
	
	newSet <- new('tilingSet', featureChromosome=featureChromosome, featureSequence=featureSequence,
				featurePosition=featurePosition, featureCopyNumber=featureCopyNumber, exprs=exprs, experimentData=experimentData(eSet))
	newSet				
}

tilingSet_Sc <- expressionSet2TilingSet(E_MEXP_1676)
ScSetNorm <- NormalizeProbes(tilingSet_Sc,method="MAT",robust=FALSE,all=FALSE,standard=TRUE,verbose=FALSE)  


par(mfcol=c(1,2))
plotGCbias(exprs(ScSetNorm)[,1], ScSetNorm@featureSequence, main="")
plotPosBias(exprs(ScSetNorm)[,1], ScSetNorm@featureSequence, ylim=c(-0.1, 0.1))


## Normalization of the data

E_MEXP_1676_rp <- normalize.Probes(E_MEXP_1676, method="rankpercentile")
E_MEXP_1676_rp_ratio <- getRatio(E_MEXP_1676_rp, ips, controls, "E_MEXP_1676_rankpercentile_ratio", fkt=median, featureData=FALSE)


## Sequence-dependent hybridization bias of rank-percentile normalized intensities

par(mfcol=c(1,2))
plotGCbias(exprs(E_MEXP_1676_rp_ratio)[,1], featureData(E_MEXP_1676)$seq, main="")
plotPosBias(exprs(E_MEXP_1676_rp_ratio)[,1], featureData(E_MEXP_1676)$seq, ylim=c(-0.1, 0.1))


## Creating probeAnno object

probeAnno <- bpmapToProbeAnno(bpmap)


## Data read-in and normalization of gene expression data

library("yeast2.db")
library("yeast2cdf")
library("vsn")

celnames <- c("wt_1.CEL", "wt_2.CEL", "wt_3.CEL")
affyBatch <- ReadAffy(filenames=celnames)
E_MEXP_2123 <- expresso(affyBatch, bg.correct = FALSE, normalize.method = "vsn",
						normalize.param = list(subsample = 1000), pmcorrect.method = "pmonly",
						summary.method = "medianpolish")
features <- unlist(mget(featureNames(E_MEXP_2123), yeast2ORF))
affy_ids <- names(features)
E_MEXP_2123_ORF <- list()
for (i in 1:length(features)) {
	nr <- which(features == features[i])
	E_MEXP_2123_ORF[[features[i]]] <- median(exprs(E_MEXP_2123)[affy_ids[nr], ], na.rm = T)
}
E_MEXP_2123_ORF <- unlist(E_MEXP_2123_ORF)


## Reading transcript annotation from a gff file

transcriptAnno <- read.gffAnno("transcriptAnno.gff", feature="transcript")

tssAnno <- transcriptAnno
watson <- which(tssAnno$strand == 1)
crick <- which(tssAnno$strand == -1)
tssAnno[watson,]$end <- tssAnno[watson,]$start
tssAnno[crick,]$start <- tssAnno[crick,]$end


## Plotting profiles along the transcription start site (TSS)

q <- quantile(E_MEXP_2123_ORF, probs=c(0.2,0.9), na.rm=T)
low <- names(E_MEXP_2123_ORF)[which(E_MEXP_2123_ORF <= q[1])]
high <- names(E_MEXP_2123_ORF)[which(E_MEXP_2123_ORF >= q[2])]
take <- which(tssAnno$name  %in% c(low, high))
tssAnno <- tssAnno[take,]
profile <- getProfiles(E_MEXP_1676_rp_ratio, probeAnno, tssAnno, 500, 500, feature="TSS", borderNames="TSS", method="basewise")
clus <- rep(0, dim(tssAnno)[1])
clus[which(tssAnno$name %in% low)] <- 1
clus[which(tssAnno$name %in% high)] <- 2
names(clus) <- tssAnno$name
plotProfiles(profile, cluster=clus, type="l", lwd=2)


## Plotting correlation of mean intensities along the transcript to gene expression values 

pos <- c("start", "start", "start", "region", "region","region","region", "stop","stop","stop")
upstream <- c(500, 0, 250, 0, 0, 500, 500, 500, 0, 250)
downstream <- c(0, 500, 250, 0, 500, 0, 500, 0, 500, 250)
info_transcript <- data.frame(pos=pos, upstream=upstream, downstream=downstream, stringsAsFactors=F)
means_rpb3_transcript <- getMeans(E_MEXP_1676_rp_ratio, probeAnno, transcriptAnno, info_transcript)
info_with_cor_transcript <- correlate(info_transcript, means_rpb3_transcript, E_MEXP_2123_ORF)
level <- c(1, 1, 2, 3, 4, 5, 6, 1, 1, 2)
info_with_cor_transcript$level <- level
correlationPlot(info_with_cor_transcript, labels=c("TSS", "TTS"), ylim=c(0,1))
